# Supplementary material for: High endemicity in aquatic dance flies of Corsica, France (Diptera, Empididae, Clinocerinae and Hemerodromiinae), with the description of a new species of Chelipoda
Source: Zookeys. 2021 May 25;1039:177–97. doi: 10.3897/zookeys.1039.66493 (PMC8169542; doi:10.3897/zookeys.1039.66493)
Supplement: XML Treatment for Dolichocephala oblongoguttata [file zookeys.1039.66493-treatment5.xml]

<!DOCTYPE tp:taxon-treatment
  PUBLIC "-//TaxonX//DTD Taxonomic Treatment Publishing DTD v0 20100105//EN" "tax-treatment-NSO.dtd">
<tp:taxon-treatment xmlns:tp="http://www.plazi.org/taxpub"><tp:treatment-meta><kwd-group><label>Taxon classification</label><kwd><named-content xmlns:xlink="http://www.w3.org/1999/xlink" content-type="kingdom">Animalia</named-content></kwd><kwd><named-content xmlns:xlink="http://www.w3.org/1999/xlink" content-type="order">Diptera</named-content></kwd><kwd><named-content xmlns:xlink="http://www.w3.org/1999/xlink" content-type="family">Empididae</named-content></kwd></kwd-group><mixed-citation publication-type="journal"><person-group><name><surname>Ivković</surname><given-names>Marija</given-names></name><name><surname>Perović</surname><given-names>Marija</given-names></name><name><surname>Grootaert</surname><given-names>Patrick</given-names></name><name><surname>Pollet</surname><given-names>Marc</given-names></name></person-group><article-title>High endemicity in aquatic dance flies of Corsica, France (<tp:taxon-name><tp:taxon-name-part taxon-name-part-type="order">Diptera</tp:taxon-name-part></tp:taxon-name>, <tp:taxon-name><tp:taxon-name-part taxon-name-part-type="family">Empididae</tp:taxon-name-part></tp:taxon-name>, <tp:taxon-name><tp:taxon-name-part taxon-name-part-type="subfamily">Clinocerinae</tp:taxon-name-part></tp:taxon-name> and <tp:taxon-name><tp:taxon-name-part taxon-name-part-type="subfamily">Hemerodromiinae</tp:taxon-name-part></tp:taxon-name>), with the description of a new species of <italic><tp:taxon-name><tp:taxon-name-part taxon-name-part-type="genus" reg="Chelipoda">Chelipoda</tp:taxon-name-part></tp:taxon-name></italic></article-title><source>Zookeys</source><day>25</day><month>5</month><year>2021</year><volume>1039</volume><fpage>177</fpage><lpage>197</lpage><pub-id pub-id-type="doi">10.3897/zookeys.1039.66493</pub-id></mixed-citation></tp:treatment-meta><tp:nomenclature><label>*</label><tp:taxon-name><object-id xmlns:xlink="http://www.w3.org/1999/xlink" content-type="arpha" xlink:type="simple">7CD22C6A-1424-57F5-979D-1B4B86AEF8F6</object-id>
              <tp:taxon-name-part taxon-name-part-type="genus" reg="Dolichocephala">Dolichocephala</tp:taxon-name-part>
              <tp:taxon-name-part taxon-name-part-type="species" reg="oblongoguttata">oblongoguttata</tp:taxon-name-part>
            </tp:taxon-name><tp:taxon-authority>(Dale, 1878)</tp:taxon-authority></tp:nomenclature><tp:treatment-sec sec-type="material" id="SECID0E1IBG"><title>Material examined.</title><p>• 1♂; Zicavo, Ponte di Valpine, on rocks in riverbed; 25–29.vi.2019; <abbrev xmlns:xlink="http://www.w3.org/1999/xlink" xlink:title="yellow pan traps" id="ABBRID0EAJBG" xlink:type="simple">YPT</abbrev> (5) • 1♂, 1♀; Zicavo, Ponte di Valpine, on rocks in riverbed; 25–29.vi.2019; <abbrev xmlns:xlink="http://www.w3.org/1999/xlink" xlink:title="yellow pan traps" id="ABBRID0EEJBG" xlink:type="simple">YPT</abbrev> (6) • 1♂; Serra di Scopamène, Castellu d’Ornucciu, in shady sites along stream in pozzine landscape; 26–30.vi.2019; <abbrev xmlns:xlink="http://www.w3.org/1999/xlink" xlink:title="yellow pan traps" id="ABBRID0EIJBG" xlink:type="simple">YPT</abbrev> (11) • 1♂; Zonza, Samulaghia, canopied seepage along road at edge of forest; 24.vi.2019; <abbrev xmlns:xlink="http://www.w3.org/1999/xlink" xlink:title="random sweep netting" id="ABBRID0EMJBG" xlink:type="simple">MSW</abbrev> (13).</p></tp:treatment-sec><tp:treatment-sec sec-type="remarks" id="SECID0EQJBG"><title>Remarks.</title><p>This is the first record of this species for Corsica. <xref ref-type="bibr" rid="B1">Becker et al. (1910)</xref> reported <italic><tp:taxon-name><tp:taxon-name-part taxon-name-part-type="genus" reg="Dolichocephala">Dolichocephala</tp:taxon-name-part> <tp:taxon-name-part taxon-name-part-type="species" reg="guttata">guttata</tp:taxon-name-part></tp:taxon-name></italic> (Haliday, 1833), but this record is doubtful as the wing patterns of both species are almost identical and females are indistinguishable. Unfortunately, there is no information on how many specimens of each sex were collected by <xref ref-type="bibr" rid="B1">Becker et al. (1910)</xref>. As <italic><tp:taxon-name><tp:taxon-name-part taxon-name-part-type="genus" reg="Dolichocephala">D.</tp:taxon-name-part> <tp:taxon-name-part taxon-name-part-type="species" reg="guttata">guttata</tp:taxon-name-part></tp:taxon-name></italic> and <italic><tp:taxon-name><tp:taxon-name-part taxon-name-part-type="genus" reg="Dolichocephala">D.</tp:taxon-name-part> <tp:taxon-name-part taxon-name-part-type="species" reg="oblongoguttata">oblongoguttata</tp:taxon-name-part></tp:taxon-name></italic> can be easily confused and/or mixed, the occurrence of <italic><tp:taxon-name><tp:taxon-name-part taxon-name-part-type="genus" reg="Dolichocephala">D.</tp:taxon-name-part> <tp:taxon-name-part taxon-name-part-type="species" reg="guttata">guttata</tp:taxon-name-part></tp:taxon-name></italic> in Corsica needs to be confirmed.</p></tp:treatment-sec><ref-list><ref id="B1"><mixed-citation xmlns:xlink="http://www.w3.org/1999/xlink" xlink:type="simple"><person-group><name name-style="western"><surname>Becker</surname><given-names>T</given-names></name><name name-style="western"><surname>Kuntze</surname><given-names>A</given-names></name><name name-style="western"><surname>Schnabl</surname><given-names>J</given-names></name><name name-style="western"><surname>Villeneuve</surname><given-names>E</given-names></name></person-group> (<year>1910</year>) <article-title>Dipterologische Sammelreise nach Korsika. (Dipt.).</article-title><source>Deutsche Entomologische Zeitschrift</source><volume>6</volume>: <fpage>635</fpage>–<lpage>665</lpage>. <ext-link xlink:type="simple" ext-link-type="doi" xlink:href="10.1002/mmnd.4801910603">https://doi.org/10.1002/mmnd.4801910603</ext-link></mixed-citation></ref></ref-list></tp:taxon-treatment>
