# Supplementary material for: High endemicity in aquatic dance flies of Corsica, France (Diptera, Empididae, Clinocerinae and Hemerodromiinae), with the description of a new species of Chelipoda
Source: Zookeys. 2021 May 25;1039:177–97. doi: 10.3897/zookeys.1039.66493 (PMC8169542; doi:10.3897/zookeys.1039.66493)
Supplement: XML Treatment for Kowarzia schnabli [file zookeys.1039.66493-treatment9.xml]

<!DOCTYPE tp:taxon-treatment
  PUBLIC "-//TaxonX//DTD Taxonomic Treatment Publishing DTD v0 20100105//EN" "tax-treatment-NSO.dtd">
<tp:taxon-treatment xmlns:tp="http://www.plazi.org/taxpub"><tp:treatment-meta><kwd-group><label>Taxon classification</label><kwd><named-content xmlns:xlink="http://www.w3.org/1999/xlink" content-type="kingdom">Animalia</named-content></kwd><kwd><named-content xmlns:xlink="http://www.w3.org/1999/xlink" content-type="order">Diptera</named-content></kwd><kwd><named-content xmlns:xlink="http://www.w3.org/1999/xlink" content-type="family">Empididae</named-content></kwd></kwd-group><mixed-citation publication-type="journal"><person-group><name><surname>Ivković</surname><given-names>Marija</given-names></name><name><surname>Perović</surname><given-names>Marija</given-names></name><name><surname>Grootaert</surname><given-names>Patrick</given-names></name><name><surname>Pollet</surname><given-names>Marc</given-names></name></person-group><article-title>High endemicity in aquatic dance flies of Corsica, France (<tp:taxon-name><tp:taxon-name-part taxon-name-part-type="order">Diptera</tp:taxon-name-part></tp:taxon-name>, <tp:taxon-name><tp:taxon-name-part taxon-name-part-type="family">Empididae</tp:taxon-name-part></tp:taxon-name>, <tp:taxon-name><tp:taxon-name-part taxon-name-part-type="subfamily">Clinocerinae</tp:taxon-name-part></tp:taxon-name> and <tp:taxon-name><tp:taxon-name-part taxon-name-part-type="subfamily">Hemerodromiinae</tp:taxon-name-part></tp:taxon-name>), with the description of a new species of <italic><tp:taxon-name><tp:taxon-name-part taxon-name-part-type="genus" reg="Chelipoda">Chelipoda</tp:taxon-name-part></tp:taxon-name></italic></article-title><source>Zookeys</source><day>25</day><month>5</month><year>2021</year><volume>1039</volume><fpage>177</fpage><lpage>197</lpage><pub-id pub-id-type="doi">10.3897/zookeys.1039.66493</pub-id></mixed-citation></tp:treatment-meta><tp:nomenclature><tp:taxon-name><object-id xmlns:xlink="http://www.w3.org/1999/xlink" content-type="arpha" xlink:type="simple">1A048EC3-801C-5F94-8DAF-F00B7E041A78</object-id>
              <tp:taxon-name-part taxon-name-part-type="genus" reg="Kowarzia">Kowarzia</tp:taxon-name-part>
              <tp:taxon-name-part taxon-name-part-type="species" reg="schnabli">schnabli</tp:taxon-name-part>
            </tp:taxon-name><tp:taxon-authority>Becker, 1910</tp:taxon-authority></tp:nomenclature><tp:treatment-sec sec-type="material" id="SECID0EKSBG"><title>Material examined.</title><p>• 1♂; Zicavo, Ponte di Valpine, on rocks in riverbed; 25–29.vi.2019; <abbrev xmlns:xlink="http://www.w3.org/1999/xlink" xlink:title="blue pan traps" id="ABBRID0EQSBG" xlink:type="simple">BPT</abbrev> (5) • 1♂; Zonza, Samulaghia, on rocks at small waterfall on stream; 24.vi.2019; <abbrev xmlns:xlink="http://www.w3.org/1999/xlink" xlink:title="visual sweep netting" id="ABBRID0EUSBG" xlink:type="simple">SW</abbrev> (12) • 2♂; Zonza, Samulaghia, on dry rocks near seepage in sapinière forest; 24–28.vi.2019; <abbrev xmlns:xlink="http://www.w3.org/1999/xlink" xlink:title="blue pan traps" id="ABBRID0EYSBG" xlink:type="simple">BPT</abbrev> (15) • 1♂; Zonza, Samulaghia, marshy seepage in dry sapinière forest (20); 24–28.vi.2019; <abbrev xmlns:xlink="http://www.w3.org/1999/xlink" xlink:title="blue pan traps" id="ABBRID0E3SBG" xlink:type="simple">BPT</abbrev> (20).</p></tp:treatment-sec><tp:treatment-sec sec-type="remarks" id="SECID0EATBG"><title>Remarks.</title><p>This endemic species was described in <xref ref-type="bibr" rid="B1">Becker et al. (1910)</xref> and also collected by <xref ref-type="bibr" rid="B21">Pusch (1996)</xref>.</p></tp:treatment-sec><ref-list><ref id="B1"><mixed-citation xmlns:xlink="http://www.w3.org/1999/xlink" xlink:type="simple"><person-group><name name-style="western"><surname>Becker</surname><given-names>T</given-names></name><name name-style="western"><surname>Kuntze</surname><given-names>A</given-names></name><name name-style="western"><surname>Schnabl</surname><given-names>J</given-names></name><name name-style="western"><surname>Villeneuve</surname><given-names>E</given-names></name></person-group> (<year>1910</year>) <article-title>Dipterologische Sammelreise nach Korsika. (Dipt.).</article-title><source>Deutsche Entomologische Zeitschrift</source><volume>6</volume>: <fpage>635</fpage>–<lpage>665</lpage>. <ext-link xlink:type="simple" ext-link-type="doi" xlink:href="10.1002/mmnd.4801910603">https://doi.org/10.1002/mmnd.4801910603</ext-link></mixed-citation></ref><ref id="B21"><mixed-citation xmlns:xlink="http://www.w3.org/1999/xlink" xlink:type="simple"><person-group><name name-style="western"><surname>Pusch</surname><given-names>MHE</given-names></name></person-group> (<year>1996</year>) <article-title><tp:taxon-name><tp:taxon-name-part taxon-name-part-type="subfamily">Clinocerinae</tp:taxon-name-part></tp:taxon-name> (<tp:taxon-name><tp:taxon-name-part taxon-name-part-type="order">Diptera</tp:taxon-name-part></tp:taxon-name>: <tp:taxon-name><tp:taxon-name-part taxon-name-part-type="family">Empididae</tp:taxon-name-part></tp:taxon-name>) from Corsica with the description of six new species.</article-title><source>Annales de Limnologie</source><volume>32</volume>: <fpage>171</fpage>–<lpage>184</lpage>. <ext-link xlink:type="simple" ext-link-type="doi" xlink:href="10.1051/limn/1996016">https://doi.org/10.1051/limn/1996016</ext-link></mixed-citation></ref></ref-list></tp:taxon-treatment>
