# Supplementary material for: High endemicity in aquatic dance flies of Corsica, France (Diptera, Empididae, Clinocerinae and Hemerodromiinae), with the description of a new species of Chelipoda
Source: Zookeys. 2021 May 25;1039:177–97. doi: 10.3897/zookeys.1039.66493 (PMC8169542; doi:10.3897/zookeys.1039.66493)
Supplement: XML Treatment for Chelifera subangusta [file zookeys.1039.66493-treatment16.xml]

<!DOCTYPE tp:taxon-treatment
  PUBLIC "-//TaxonX//DTD Taxonomic Treatment Publishing DTD v0 20100105//EN" "tax-treatment-NSO.dtd">
<tp:taxon-treatment xmlns:tp="http://www.plazi.org/taxpub"><tp:treatment-meta><kwd-group><label>Taxon classification</label><kwd><named-content xmlns:xlink="http://www.w3.org/1999/xlink" content-type="kingdom">Animalia</named-content></kwd><kwd><named-content xmlns:xlink="http://www.w3.org/1999/xlink" content-type="order">Diptera</named-content></kwd><kwd><named-content xmlns:xlink="http://www.w3.org/1999/xlink" content-type="family">Empididae</named-content></kwd></kwd-group><mixed-citation publication-type="journal"><person-group><name><surname>Ivković</surname><given-names>Marija</given-names></name><name><surname>Perović</surname><given-names>Marija</given-names></name><name><surname>Grootaert</surname><given-names>Patrick</given-names></name><name><surname>Pollet</surname><given-names>Marc</given-names></name></person-group><article-title>High endemicity in aquatic dance flies of Corsica, France (<tp:taxon-name><tp:taxon-name-part taxon-name-part-type="order">Diptera</tp:taxon-name-part></tp:taxon-name>, <tp:taxon-name><tp:taxon-name-part taxon-name-part-type="family">Empididae</tp:taxon-name-part></tp:taxon-name>, <tp:taxon-name><tp:taxon-name-part taxon-name-part-type="subfamily">Clinocerinae</tp:taxon-name-part></tp:taxon-name> and <tp:taxon-name><tp:taxon-name-part taxon-name-part-type="subfamily">Hemerodromiinae</tp:taxon-name-part></tp:taxon-name>), with the description of a new species of <italic><tp:taxon-name><tp:taxon-name-part taxon-name-part-type="genus" reg="Chelipoda">Chelipoda</tp:taxon-name-part></tp:taxon-name></italic></article-title><source>Zookeys</source><day>25</day><month>5</month><year>2021</year><volume>1039</volume><fpage>177</fpage><lpage>197</lpage><pub-id pub-id-type="doi">10.3897/zookeys.1039.66493</pub-id></mixed-citation></tp:treatment-meta><tp:nomenclature><label>*</label><tp:taxon-name><object-id xmlns:xlink="http://www.w3.org/1999/xlink" content-type="arpha" xlink:type="simple">A7CDB5F8-D1D1-5D6E-8207-B6C1B2FFC4E4</object-id>
              <tp:taxon-name-part taxon-name-part-type="genus" reg="Chelifera">Chelifera</tp:taxon-name-part>
              <tp:taxon-name-part taxon-name-part-type="species" reg="subangusta">subangusta</tp:taxon-name-part>
            </tp:taxon-name><tp:taxon-authority>Collin, 1961</tp:taxon-authority></tp:nomenclature><tp:treatment-sec sec-type="material" id="SECID0EBBAI"><title>Material examined.</title><p>• 1♂; Zicavo, Ponte di Valpine, at seepage on beech forest slope; 25–29.vi.2019; <abbrev xmlns:xlink="http://www.w3.org/1999/xlink" xlink:title="yellow pan traps" id="ABBRID0EHBAI" xlink:type="simple">YPT</abbrev> (8) • 2♂; Zonza, Samulaghia, marshy seepage in dry sapinière forest; 24–28.vi.2019; <abbrev xmlns:xlink="http://www.w3.org/1999/xlink" xlink:title="blue pan traps" id="ABBRID0ELBAI" xlink:type="simple">BPT</abbrev> (20) • 4♂, 16♀; Serra di Scopamène et Sorbollano, Campu di Bonza, on gravelly muddy seepage in deciduous forest; 23–27.vi.2019; <abbrev xmlns:xlink="http://www.w3.org/1999/xlink" xlink:title="blue pan traps" id="ABBRID0EPBAI" xlink:type="simple">BPT</abbrev> (23) • 1♂, 2♀; Serra di Scopamène et Sorbollano, Campu di Bonza, on gravelly muddy seepage in deciduous forest; 23–27.vi.2019; <abbrev xmlns:xlink="http://www.w3.org/1999/xlink" xlink:title="yellow pan traps" id="ABBRID0ETBAI" xlink:type="simple">YPT</abbrev> (24).</p></tp:treatment-sec><tp:treatment-sec sec-type="remarks" id="SECID0EXBAI"><title>Remarks.</title><p>This is the first record of this species from Corsica.</p></tp:treatment-sec></tp:taxon-treatment>
