# Supplementary material for: High endemicity in aquatic dance flies of Corsica, France (Diptera, Empididae, Clinocerinae and Hemerodromiinae), with the description of a new species of Chelipoda
Source: Zookeys. 2021 May 25;1039:177–97. doi: 10.3897/zookeys.1039.66493 (PMC8169542; doi:10.3897/zookeys.1039.66493)
Supplement: XML Treatment for Chelipoda puschae [file zookeys.1039.66493-treatment17.xml]

<!DOCTYPE tp:taxon-treatment
  PUBLIC "-//TaxonX//DTD Taxonomic Treatment Publishing DTD v0 20100105//EN" "tax-treatment-NSO.dtd">
<tp:taxon-treatment xmlns:tp="http://www.plazi.org/taxpub"><tp:treatment-meta><kwd-group><label>Taxon classification</label><kwd><named-content xmlns:xlink="http://www.w3.org/1999/xlink" content-type="kingdom">Animalia</named-content></kwd><kwd><named-content xmlns:xlink="http://www.w3.org/1999/xlink" content-type="order">Diptera</named-content></kwd><kwd><named-content xmlns:xlink="http://www.w3.org/1999/xlink" content-type="family">Empididae</named-content></kwd></kwd-group><mixed-citation publication-type="journal"><person-group><name><surname>Ivković</surname><given-names>Marija</given-names></name><name><surname>Perović</surname><given-names>Marija</given-names></name><name><surname>Grootaert</surname><given-names>Patrick</given-names></name><name><surname>Pollet</surname><given-names>Marc</given-names></name></person-group><article-title>High endemicity in aquatic dance flies of Corsica, France (<tp:taxon-name><tp:taxon-name-part taxon-name-part-type="order">Diptera</tp:taxon-name-part></tp:taxon-name>, <tp:taxon-name><tp:taxon-name-part taxon-name-part-type="family">Empididae</tp:taxon-name-part></tp:taxon-name>, <tp:taxon-name><tp:taxon-name-part taxon-name-part-type="subfamily">Clinocerinae</tp:taxon-name-part></tp:taxon-name> and <tp:taxon-name><tp:taxon-name-part taxon-name-part-type="subfamily">Hemerodromiinae</tp:taxon-name-part></tp:taxon-name>), with the description of a new species of <italic><tp:taxon-name><tp:taxon-name-part taxon-name-part-type="genus" reg="Chelipoda">Chelipoda</tp:taxon-name-part></tp:taxon-name></italic></article-title><source>Zookeys</source><day>25</day><month>5</month><year>2021</year><volume>1039</volume><fpage>177</fpage><lpage>197</lpage><pub-id pub-id-type="doi">10.3897/zookeys.1039.66493</pub-id></mixed-citation></tp:treatment-meta><tp:nomenclature><label>*</label><tp:taxon-name><object-id xmlns:xlink="http://www.w3.org/1999/xlink" content-type="arpha" xlink:type="simple">FCA48AB9-714A-5EF5-AE76-08E5FE8174F3</object-id>
              <tp:taxon-name-part taxon-name-part-type="genus" reg="Chelipoda">Chelipoda</tp:taxon-name-part>
              <tp:taxon-name-part taxon-name-part-type="species" reg="puschae">puschae</tp:taxon-name-part>
            </tp:taxon-name><tp:taxon-authority>Ivković, Perović &amp; Grootaert</tp:taxon-authority><tp:taxon-status xmlns:xlink="http://www.w3.org/1999/xlink" xlink:type="simple">sp. nov.</tp:taxon-status></tp:nomenclature><tp:treatment-sec sec-type="material" id="SECID0EBDAI"><title>Material examined.</title><p>•4♂, 1♀; Zicavo, Ponte di Valpine, at seepage on beech forest slope, 25–29.vi.2019; <abbrev xmlns:xlink="http://www.w3.org/1999/xlink" xlink:title="yellow pan traps" id="ABBRID0EHDAI" xlink:type="simple">YPT</abbrev> (8) • 1♂, Zicavo, Ponte di Valpine, on rocks on beech forest slope; 25–29.vi.2019; <abbrev xmlns:xlink="http://www.w3.org/1999/xlink" xlink:title="white pan traps" id="ABBRID0ELDAI" xlink:type="simple">WPT</abbrev> (9) • 2♂, 1♀; Serra di Scopamène, Castellu d’Ornucciu, in higher Alnus forest; 26–30.vi.2019; <abbrev xmlns:xlink="http://www.w3.org/1999/xlink" xlink:title="yellow pan traps" id="ABBRID0EPDAI" xlink:type="simple">YPT</abbrev> (10) • 3♂, 2♀; Zonza, Samulaghia, canopied seepage along the road at edge of forest; 24.vi.2019; <abbrev xmlns:xlink="http://www.w3.org/1999/xlink" xlink:title="random sweep netting" id="ABBRID0ETDAI" xlink:type="simple">MSW</abbrev> (13) • 11♂, 3♀; Zonza, Samulaghia, sapinière forest (soil surface); 24–28.vi.2019; <abbrev xmlns:xlink="http://www.w3.org/1999/xlink" xlink:title="yellow pan traps" id="ABBRID0EXDAI" xlink:type="simple">YPT</abbrev> (14) • 4♂, 2♀; Zonza, Samulaghia, on dry rocks near seepage in Sapinière forest; 24–28.vi.2019; <abbrev xmlns:xlink="http://www.w3.org/1999/xlink" xlink:title="white pan traps" id="ABBRID0E2DAI" xlink:type="simple">WPT</abbrev> (15) • 28♂, 15♀; same data; <abbrev xmlns:xlink="http://www.w3.org/1999/xlink" xlink:title="yellow pan traps" id="ABBRID0E6DAI" xlink:type="simple">YPT</abbrev> (15) • 18♂, 6♀; Zonza, Samulaghia, sapinière forest; 24–28.vi.2019; <abbrev xmlns:xlink="http://www.w3.org/1999/xlink" xlink:title="yellow pan traps" id="ABBRID0EDEAI" xlink:type="simple">YPT</abbrev> (16) • 174♂, 77♀; Zonza, Samulaghia, in dry sapinière forest; 24–28.vi.2019; <abbrev xmlns:xlink="http://www.w3.org/1999/xlink" xlink:title="yellow pan traps" id="ABBRID0EHEAI" xlink:type="simple">YPT</abbrev> (17) • 17♂, 14♀; Zonza, Samulaghia, on rocky seepage in sapinière forest (edge of forest); 24–28.vi.2019; <abbrev xmlns:xlink="http://www.w3.org/1999/xlink" xlink:title="yellow pan traps" id="ABBRID0ELEAI" xlink:type="simple">YPT</abbrev> (18) • 1♂,1♀; Zonza, Samulaghia, marshy seepage in dry sapinière forest; 24–28.vi.2019; <abbrev xmlns:xlink="http://www.w3.org/1999/xlink" xlink:title="blue pan traps" id="ABBRID0EPEAI" xlink:type="simple">BPT</abbrev> (20) • 1♂, 1♀; same data; <abbrev xmlns:xlink="http://www.w3.org/1999/xlink" xlink:title="white pan traps" id="ABBRID0ETEAI" xlink:type="simple">WPT</abbrev> (20) • 2♂, 1♀; same data; <abbrev xmlns:xlink="http://www.w3.org/1999/xlink" xlink:title="random sweep netting" id="ABBRID0EXEAI" xlink:type="simple">MSW</abbrev> (20) • 17♂, 23♀; same data; <abbrev xmlns:xlink="http://www.w3.org/1999/xlink" xlink:title="yellow pan traps" id="ABBRID0E2EAI" xlink:type="simple">YPT</abbrev> (20) • 7♂, 6♀; Zonza, Samulaghia, on low vegetation in marshy seepage in sapinière forest; 24.vi.2019; <abbrev xmlns:xlink="http://www.w3.org/1999/xlink" xlink:title="random sweep netting" id="ABBRID0E6EAI" xlink:type="simple">MSW</abbrev> (21) • 5♂; Serra di Scopamène et Sorbollano, Campu di Bonza, on banks of river in oak forest; 23–27.vi.2019; <abbrev xmlns:xlink="http://www.w3.org/1999/xlink" xlink:title="yellow pan traps" id="ABBRID0EDFAI" xlink:type="simple">YPT</abbrev> (22).</p></tp:treatment-sec><tp:treatment-sec sec-type="remarks" id="SECID0EHFAI"><title>Remarks.</title><p>See species description above.</p></tp:treatment-sec></tp:taxon-treatment>
