# Supplementary material for: High endemicity in aquatic dance flies of Corsica, France (Diptera, Empididae, Clinocerinae and Hemerodromiinae), with the description of a new species of Chelipoda
Source: Zookeys. 2021 May 25;1039:177–97. doi: 10.3897/zookeys.1039.66493 (PMC8169542; doi:10.3897/zookeys.1039.66493)
Supplement: XML Treatment for Hemerodromia unilineata [file zookeys.1039.66493-treatment18.xml]

<!DOCTYPE tp:taxon-treatment
  PUBLIC "-//TaxonX//DTD Taxonomic Treatment Publishing DTD v0 20100105//EN" "tax-treatment-NSO.dtd">
<tp:taxon-treatment xmlns:tp="http://www.plazi.org/taxpub"><tp:treatment-meta><kwd-group><label>Taxon classification</label><kwd><named-content xmlns:xlink="http://www.w3.org/1999/xlink" content-type="kingdom">Animalia</named-content></kwd><kwd><named-content xmlns:xlink="http://www.w3.org/1999/xlink" content-type="order">Diptera</named-content></kwd><kwd><named-content xmlns:xlink="http://www.w3.org/1999/xlink" content-type="family">Empididae</named-content></kwd></kwd-group><mixed-citation publication-type="journal"><person-group><name><surname>Ivković</surname><given-names>Marija</given-names></name><name><surname>Perović</surname><given-names>Marija</given-names></name><name><surname>Grootaert</surname><given-names>Patrick</given-names></name><name><surname>Pollet</surname><given-names>Marc</given-names></name></person-group><article-title>High endemicity in aquatic dance flies of Corsica, France (<tp:taxon-name><tp:taxon-name-part taxon-name-part-type="order">Diptera</tp:taxon-name-part></tp:taxon-name>, <tp:taxon-name><tp:taxon-name-part taxon-name-part-type="family">Empididae</tp:taxon-name-part></tp:taxon-name>, <tp:taxon-name><tp:taxon-name-part taxon-name-part-type="subfamily">Clinocerinae</tp:taxon-name-part></tp:taxon-name> and <tp:taxon-name><tp:taxon-name-part taxon-name-part-type="subfamily">Hemerodromiinae</tp:taxon-name-part></tp:taxon-name>), with the description of a new species of <italic><tp:taxon-name><tp:taxon-name-part taxon-name-part-type="genus" reg="Chelipoda">Chelipoda</tp:taxon-name-part></tp:taxon-name></italic></article-title><source>Zookeys</source><day>25</day><month>5</month><year>2021</year><volume>1039</volume><fpage>177</fpage><lpage>197</lpage><pub-id pub-id-type="doi">10.3897/zookeys.1039.66493</pub-id></mixed-citation></tp:treatment-meta><tp:nomenclature><label>*</label><tp:taxon-name><object-id xmlns:xlink="http://www.w3.org/1999/xlink" content-type="arpha" xlink:type="simple">511AD151-380D-5FE8-8496-086D7FAB09C3</object-id>
              <tp:taxon-name-part taxon-name-part-type="genus" reg="Hemerodromia">Hemerodromia</tp:taxon-name-part>
              <tp:taxon-name-part taxon-name-part-type="species" reg="unilineata">unilineata</tp:taxon-name-part>
            </tp:taxon-name><tp:taxon-authority>Zetterstedt, 1842</tp:taxon-authority></tp:nomenclature><tp:treatment-sec sec-type="material" id="SECID0EQGAI"><title>Material examined.</title><p>• 1♂; Serra di Scopamène et Sorbollano, Campu di Bonza, on banks of river in oak forest; 23–27.vi.2019; <abbrev xmlns:xlink="http://www.w3.org/1999/xlink" xlink:title="yellow pan traps" id="ABBRID0EWGAI" xlink:type="simple">YPT</abbrev> (22) • 1♂, Serra di Scopamène et Sorbollano, Campu di Bonza, on gravelly muddy seepage in deciduous forest; 23–27.vi.2019; <abbrev xmlns:xlink="http://www.w3.org/1999/xlink" xlink:title="yellow pan traps" id="ABBRID0E1GAI" xlink:type="simple">YPT</abbrev> (24) • 1♂; Serra di Scopamène et Sorbollano, Campu di Bonza, clearing in oak forest; 23.vi.2019; <abbrev xmlns:xlink="http://www.w3.org/1999/xlink" xlink:title="visual sweep netting" id="ABBRID0E5GAI" xlink:type="simple">SW</abbrev> (26).</p></tp:treatment-sec><tp:treatment-sec sec-type="remarks" id="SECID0ECHAI"><title>Remarks.</title><p>This is the first record of this species from Corsica.</p></tp:treatment-sec></tp:taxon-treatment>
